# Supplementary material for: Interplay between the plasma membrane and cell–cell adhesion maintains epithelial identity for correct polarised cell divisions
Source: J Cell Sci. 2023 Nov 28;137(5):jcs261701. doi: 10.1242/jcs.261701 (PMC10729819; doi:10.1242/jcs.261701)
Supplement: Table S1. [file joces-137-261701-TableS1.xlsx]

## Sheet: Figure 1b
Figure 1b: Cortical and cytoplasmic fluorescence intensity profiles of E-cadherin in polarised and non-polarised metaphase cells
			Polarised (n=26) Non-polarised (n=24)
				Polarised cells			Non-polarised cells
			Distance (µm)	Mean	Upper limit	Lower limit	Mean	Upper limit	Lower limit
			0	8.03867	11.7232	-3.6845	0.158325	0.449135	-0.132485
			0.0901	7.85334	11.244	-3.3907	0.171679	0.422118	-0.0787601
			0.1803	7.90932	11.47	-3.56069	0.228067	0.575825	-0.119692
			0.2704	8.096	12.1271	-4.03113	0.27475	0.738175	-0.188674
			0.3606	8.27333	12.488	-4.21468	0.254746	0.665775	-0.156283
			0.4507	8.26666	12.3454	-4.07876	0.240317	0.640715	-0.160082
			0.5409	8.30666	12.2595	-3.95285	0.239767	0.637902	-0.158369
			0.631	8.528	12.3749	-3.84686	0.24755	0.647442	-0.152342
			0.7211	8.56534	12.4122	-3.84683	0.272004	0.676854	-0.132846
			0.8113	8.484	12.3005	-3.81649	0.283958	0.773232	-0.205315
			0.9014	8.48933	12.3257	-3.83637	0.340354	0.935379	-0.254671
			0.9916	8.556	12.5767	-4.02074	0.337025	0.911894	-0.237844
			1.0817	8.56	12.6074	-4.04741	0.337867	0.9301	-0.254367
			1.1719	8.66667	12.8657	-4.19905	0.363708	0.933687	-0.206271
			1.262	8.78	12.812	-4.03197	0.429825	1.05717	-0.197517
			1.3522	8.58935	12.4411	-3.85173	0.440408	1.12103	-0.240211
			1.4423	8.83333	12.6828	-3.84945	0.467621	1.18274	-0.247497
			1.5324	9.224	13.381	-4.157	0.59485	1.56077	-0.371071
			1.6226	9.44533	14.347	-4.90165	0.827646	2.36716	-0.711867
			1.7127	9.70133	15.5661	-5.8648	0.884033	2.57599	-0.80792
			1.8029	10.0493	16.6954	-6.64602	0.998767	3.11523	-1.1177
			1.893	10.536	17.551	-7.01498	1.0246	3.32677	-1.27757
			1.9832	10.9627	18.2724	-7.30973	1.11851	3.76632	-1.5293
			2.0733	11.4027	19.4437	-8.04105	1.27907	4.0215	-1.46336
			2.1634	12.052	21.3343	-9.28226	1.38269	4.35913	-1.59375
			2.2536	12.7667	23.2648	-10.4981	1.59187	5.22526	-2.04152
			2.3437	13.2813	24.4733	-11.192	1.77327	5.92892	-2.38239
			2.4339	13.544	24.2263	-10.6823	2.03521	6.93402	-2.8636
			2.524	13.816	23.6857	-9.86969	2.30134	7.8162	-3.21353
			2.6142	14.2933	23.5462	-9.25292	2.39939	7.94316	-3.14438
			2.7043	15.244	25.4241	-10.1801	2.58635	8.5539	-3.38119
			2.7944	15.968	26.9578	-10.9898	2.85248	9.16638	-3.46143
			2.8846	16.6067	28.0839	-11.4772	3.13942	9.90175	-3.6229
			2.9747	17.2867	28.4764	-11.1898	3.25692	10.3892	-3.87538
			3.0649	17.8787	27.8437	-9.96498	3.47166	11.1048	-4.1615
			3.155	18.1587	27.4056	-9.24697	3.60584	11.4491	-4.23746
			3.2452	18.8187	28.7144	-9.8957	3.58862	11.1102	-3.93297
			3.3353	19.4813	30.6048	-11.1234	3.41724	10.4611	-3.62665
			3.4255	20.2667	33.1402	-12.8735	3.3403	10.1975	-3.51695
			3.5156	21.1267	35.2175	-14.0908	3.36615	9.99047	-3.25818
			3.6057	21.7867	36.4193	-14.6326	3.50865	9.96988	-2.95258
			3.6959	22.1853	37.2941	-15.1088	3.79699	10.5529	-2.9589
			3.786	22.5733	38.1772	-15.6039	3.69922	9.77859	-2.38016
			3.8762	23.0773	38.5097	-15.4324	4.0584	10.1866	-2.06984
			3.9663	23.6147	38.7212	-15.1065	4.34535	10.6083	-1.91758
			4.0565	23.708	38.1381	-14.4301	4.97953	12.1019	-2.14282
			4.1466	23.816	37.9152	-14.0992	5.43314	12.8409	-1.97465
			4.2367	24.0547	38.2402	-14.1855	5.88537	13.7082	-1.93741
			4.3269	24.3573	38.9241	-14.5668	6.68482	15.816	-2.44631
			4.417	24.864	40.41	-15.546	7.50233	18.005	-3.00037
			4.5072	25.3293	42.0716	-16.7423	7.84346	18.5134	-2.82652
			4.5973	25.488	42.6574	-17.1694	8.1332	18.8685	-2.60207
			4.6875	24.808	40.723	-15.915	8.77708	20.2288	-2.67464
			4.7776	23.608	37.9553	-14.3473	9.3182	21.121	-2.48463
			4.8678	22.2573	35.6714	-13.4141	9.76071	21.6659	-2.14444
			4.9579	21.2067	34.0216	-12.8149	10.2838	22.5133	-1.94576
			5.048	20.3667	33.5989	-13.2322	10.8554	23.4755	-1.76466
			5.1382	20.144	33.9386	-13.7946	11.748	25.0282	-1.53227
			5.2283	20.184	34.7604	-14.5764	12.7669	27.5463	-2.01258
			5.3185	20.484	35.8557	-15.3717	13.401	28.9909	-2.18886
			5.4086	19.7333	34.17	-14.4367	13.5074	28.5957	-1.58088
			5.4988	18.836	31.9207	-13.0847	13.968	29.1436	-1.20766
			5.5889	17.9453	28.9561	-11.0108	15.0327	30.4998	-0.434375
			5.679	17.536	27.536	-10	15.7822	31.1111	0.453195
			5.7692	16.4653	25.4692	-9.00387	16.5122	32.0107	1.01368
			5.8593	15.5893	23.7601	-8.17081	17.1741	32.9661	1.38212
			5.9495	14.816	22.6038	-7.78782	17.3472	32.7508	1.94356
			6.0396	13.9853	21.5097	-7.5244	18.1078	33.7977	2.41781
			6.1298	13.456	20.6044	-7.14835	18.8225	34.5207	3.12426
			6.2199	13.2333	20.2421	-7.00876	19.8539	35.7463	3.96145
			6.31	13.136	19.9641	-6.82808	20.445	36.6435	4.24647
			6.4002	12.98	19.7312	-6.75117	21.4209	37.973	4.8687
			6.4903	13.1467	19.9385	-6.79179	22.1453	38.6199	5.6707
			6.5805	13.1387	19.9039	-6.76521	23.1573	39.4943	6.82019
			6.6706	12.988	19.7043	-6.71626	23.5387	38.8196	8.25768
			6.7608	13.1293	19.7655	-6.63616	23.4367	37.7921	9.08133
			6.8509	13.2	19.7497	-6.54965	23.7667	37.5068	10.0266
			6.9411	12.944	19.2921	-6.34812	24.4648	38.0546	10.8749
			7.0312	13.1547	19.5869	-6.43225	25.2781	38.9858	11.5705
			7.1213	13.372	19.6131	-6.24114	26.6692	40.9234	12.4151
			7.2115	13.484	19.8263	-6.34225	27.2979	40.9771	13.6186
			7.3016	13.6267	20.2627	-6.63608	26.9168	39.8538	13.9797
			7.3918	13.776	20.9766	-7.20059	26.0968	38.2193	13.9742
			7.4819	13.6787	20.9874	-7.30877	25.9823	37.7213	14.2433
			7.5721	13.372	20.3893	-7.01728	27.4915	39.3129	15.6701
			7.6622	13.3027	20.2031	-6.90045	28.3215	39.884	16.7591
			7.7523	13.1733	19.8639	-6.69055	28.8099	40.2919	17.3279
			7.8425	13.204	20.074	-6.87002	29.1273	41.3441	16.9106
			7.9326	13.1733	19.6773	-6.50401	30.2976	42.9792	17.6161
			8.0228	13.0147	19.3869	-6.37226	31.054	44.0209	18.0872
			8.1129	12.8267	19.2116	-6.38492	31.0424	43.1547	18.9301
			8.2031	12.8787	19.3539	-6.47525	30.7849	42.3712	19.1986
			8.2932	13.4107	20.2889	-6.87825	30.4857	42.5933	18.3782
			8.3833	13.36	19.9072	-6.5472	30.2477	42.5609	17.9344
			8.4735	13.4013	19.8113	-6.40995	30.0319	41.9759	18.0878
			8.5636	13.272	19.5512	-6.27914	30.4966	42.8457	18.1475
			8.6538	13.0947	19.5432	-6.44855	30.653	43.9411	17.3649
			8.7439	12.572	18.8857	-6.31366	30.5858	44.1881	16.9835
			8.8341	12.276	18.2159	-5.93989	30.6283	44.6804	16.5762
			8.9242	12.068	17.8241	-5.75606	30.1472	43.2868	17.0075
			9.0144	11.8493	17.343	-5.4937	29.7647	42.2673	17.2621
			9.1045	11.5133	16.923	-5.40962	29.3114	41.8929	16.7298
			9.1946	11.3533	16.5907	-5.23741	29.14	41.2661	17.0139
			9.2848	11.34	16.6646	-5.32458	28.5464	40.0417	17.0511
			9.3749	11.284	16.6603	-5.37628	28.4972	39.9346	17.0599
			9.4651	11.3227	16.8851	-5.56245	28.255	38.9962	17.5138
			9.5552	11.252	16.807	-5.55504	27.8475	38.744	16.951
			9.6454	11.396	17.0542	-5.65824	27.7761	38.8017	16.7506
			9.7355	11.2693	16.7375	-5.46822	27.3145	38.2474	16.3816
			9.8256	11.3853	16.6023	-5.217	26.707	37.2072	16.2068
			9.9158	11.1307	16.2648	-5.13412	26.1287	36.6333	15.624
			10.0059	10.792	15.8469	-5.05494	24.9878	35.385	14.5907
			10.0961	10.8827	16.0301	-5.14747	24.6151	35.0032	14.2269
			10.1862	10.9293	16.0155	-5.08621	24.1617	34.1581	14.1653
			10.2764	11.096	16.4896	-5.39356	24.0348	34.2656	13.804
			10.3665	10.9853	16.6154	-5.6301	23.5454	33.9348	13.1559
			10.4566	11.1627	17.1647	-6.00199	23.2032	33.7214	12.6849
			10.5468	11.2027	17.0613	-5.85867	22.8012	32.9375	12.665
			10.6369	11.0867	16.6457	-5.55907	22.302	31.703	12.9011
			10.7271	10.764	16.0991	-5.33507	22.2376	31.2252	13.25
			10.8172	10.4333	15.576	-5.14271	22.3885	31.1152	13.6617
			10.9074	10.3293	15.5665	-5.23713	22.399	30.7117	14.0863
			10.9975	10.2573	15.3259	-5.06858	22.8179	31.4564	14.1794
			11.0877	10.1413	15.3364	-5.19507	22.4938	30.8073	14.1802
			11.1778	10.1227	15.3422	-5.21951	22.2835	30.2936	14.2734
			11.2679	10.0493	15.2264	-5.17707	22.1802	30.1851	14.1752
			11.3581	10.0987	15.4579	-5.35921	22.0046	29.5609	14.4483
			11.4482	10.276	15.6694	-5.39342	21.9791	29.2806	14.6776
			11.5384	10.288	15.3839	-5.09591	21.9118	29.1882	14.6355
			11.6285	10.4307	15.6393	-5.20861	21.6141	28.4757	14.7524
			11.7187	10.484	15.7165	-5.23255	21.2344	27.6128	14.8559
			11.8088	10.3507	15.4395	-5.08881	20.9686	27.1873	14.7498
			11.8989	10.712	16.2019	-5.48991	21.4499	28.0848	14.8151
			11.9891	10.6853	16.169	-5.4837	22.0049	29.0933	14.9166
			12.0792	10.4573	15.7394	-5.2821	22.4447	29.9472	14.9422
			12.1694	10.3187	15.4149	-5.09624	22.34	30.1115	14.5684
			12.2595	10.0307	15.0518	-5.02118	22.5936	30.8997	14.2875
			12.3497	10.1067	15.2166	-5.10995	22.4541	31.4353	13.473
			12.4398	10.3267	15.5382	-5.21155	22.6841	31.812	13.5563
			12.53	10.308	15.3652	-5.05723	22.9239	32.0392	13.8086
			12.6201	10.3373	15.5425	-5.20518	22.7219	32.1487	13.2952
			12.7102	10.4027	15.5919	-5.18925	22.4714	32.4637	12.4791
			12.8004	10.3813	15.3353	-4.95393	22.7445	33.7744	11.7145
			12.8905	10.2827	15.1738	-4.89113	23.1453	35.2063	11.0843
			12.9807	10.5653	15.6617	-5.09639	23.4336	35.9186	10.9487
			13.0708	11.132	16.84	-5.70802	23.3498	35.9501	10.7494
			13.161	11.1413	16.7396	-5.59829	23.6312	37.0001	10.2622
			13.2511	11.2493	16.9462	-5.6969	24.1598	38.2357	10.0838
			13.3412	11.516	17.4458	-5.92984	24.2829	38.6369	9.92885
			13.4314	11.7013	17.7876	-6.08631	24.2518	39.1629	9.34061
			13.5215	11.9373	17.9467	-6.00934	24.2984	39.3429	9.25399
			13.6117	11.8413	18.2553	-6.41401	24.5507	39.9781	9.12315
			13.7018	11.8587	18.3421	-6.4834	24.3626	39.8936	8.83163
			13.792	11.8267	18.2253	-6.39861	24.1954	39.1494	9.24142
			13.8821	11.828	18.1065	-6.27856	24.4837	39.3024	9.66505
			13.9722	11.9307	18.1412	-6.21054	24.986	40.3532	9.61866
			14.0624	12.0533	18.3697	-6.31635	25.4312	41.3443	9.51819
			14.1525	12.2413	18.8631	-6.62176	25.446	41.7608	9.1311
			14.2427	12.144	18.8591	-6.71512	25.2829	41.6756	8.89022
			14.3328	12.3827	19.1285	-6.74586	25.0296	41.3356	8.72362
			14.423	12.608	19.1836	-6.57557	25.2082	41.6816	8.7349
			14.5131	12.6387	19.2034	-6.5647	25.5604	42.684	8.43692
			14.6033	12.508	18.7647	-6.25669	25.7141	43.4486	7.97952
			14.6934	12.6267	18.8652	-6.23854	25.4746	43.3287	7.62059
			14.7835	12.7067	19.2146	-6.50793	25.0907	42.2573	7.92416
			14.8737	12.5173	19.0554	-6.53809	25.2041	42.0148	8.39337
			14.9638	12.4373	18.9932	-6.5559	25.1772	41.4839	8.8704
			15.054	12.44	18.9834	-6.54337	24.9322	40.2569	9.60745
			15.1441	12.4987	19.1974	-6.69873	24.8038	39.6895	9.9182
			15.2343	12.7093	19.3724	-6.66304	24.9366	39.5875	10.2858
			15.3244	12.64	19.3023	-6.66229	24.8902	38.7047	11.0758
			15.4145	12.7547	19.6032	-6.84858	25.2147	38.8767	11.5527
			15.5047	12.7973	19.6	-6.80269	25.8197	39.5725	12.067
			15.5948	12.312	18.8866	-6.57462	25.758	39.3087	12.2074
			15.685	11.88	18.2002	-6.32022	25.3728	38.4908	12.2548
			15.7751	11.808	18.3034	-6.49537	25.4014	38.2863	12.5165
			15.8653	12.0747	18.788	-6.71331	25.2689	38.0237	12.5142
			15.9554	12.2427	18.9933	-6.75059	25.4795	38.6321	12.3269
			16.0455	12.2693	18.9786	-6.70926	25.5164	38.5225	12.5104
			16.1357	12.236	19.0393	-6.80328	24.7409	37.0898	12.392
			16.2258	12.4507	19.5411	-7.0904	24.3473	35.9192	12.7753
			16.316	12.464	19.5594	-7.09544	23.6842	35.0325	12.3359
			16.4061	12.3893	19.2779	-6.88858	23.4962	34.6863	12.306
			16.4963	12.6133	19.6951	-7.08172	23.8553	35.3381	12.3726
			16.5864	12.6467	19.9727	-7.32602	23.3034	35.0252	11.5816
			16.6766	12.3973	19.3698	-6.97252	22.9542	35.0419	10.8666
			16.7667	12.1773	19.1278	-6.95046	22.2898	34.535	10.0446
			16.8568	11.8573	18.9096	-7.05226	22.2934	34.9386	9.64826
			16.947	11.9587	18.9383	-6.97967	22.4457	35.0788	9.81258
			17.0371	12.112	19.5163	-7.40431	22.4118	35.5753	9.24824
			17.1273	11.9613	19.4032	-7.44188	22.2862	36.1118	8.46066
			17.2174	11.544	18.6952	-7.1512	21.9982	36.1774	7.819
			17.3076	11.68	19.1601	-7.48011	21.4407	34.9532	7.92821
			17.3977	11.7427	19.3364	-7.59378	20.7526	34.1027	7.40258
			17.4878	11.9213	19.772	-7.85063	20.4424	33.9557	6.92905
			17.578	12.3613	20.5442	-8.18284	19.3224	32.7765	5.86824
			17.6681	12.92	21.4353	-8.51534	18.8607	32.4375	5.28395
			17.7583	12.984	21.4931	-8.5091	18.5088	32.0731	4.94452
			17.8484	13.1493	21.7056	-8.55625	18.4638	32.1784	4.74916
			17.9386	13.1507	21.7793	-8.62868	18.1827	31.9996	4.36576
			18.0287	13.3547	21.8979	-8.54319	18.1627	32.2291	4.09632
			18.1188	13.252	21.5526	-8.30057	17.9205	31.9411	3.8999
			18.209	13.5227	21.8127	-8.29004	17.5019	31.3193	3.68452
			18.2991	13.668	22.0107	-8.3427	17.293	31.3361	3.24993
			18.3893	13.64	21.9219	-8.2819	17.3425	31.7335	2.95146
			18.4794	13.6253	21.9577	-8.33235	17.2628	31.795	2.73054
			18.5696	13.7973	21.9561	-8.15873	16.9455	31.5091	2.38193
			18.6597	14.1667	22.4752	-8.30852	16.538	31.1864	1.88967
			18.7499	14.5813	23.2089	-8.6276	16.7667	31.6663	1.86699
			18.84	14.88	24.0664	-9.18638	16.8467	32.064	1.62932
			18.9301	14.7413	23.84	-9.09863	16.9461	32.1981	1.69414
			19.0203	14.656	23.4079	-8.7519	17.6505	32.8806	2.42031
			19.1104	14.5773	23.5899	-9.01259	17.5354	32.6036	2.46714
			19.2006	14.1827	23.3266	-9.1439	17.216	31.9153	2.51663
			19.2907	14.5067	24.1965	-9.68986	16.9908	31.3688	2.61273
			19.3809	14.9973	25.4696	-10.4723	16.3655	30.0769	2.65421
			19.471	15.04	25.9253	-10.8853	15.6259	28.9961	2.25564
			19.5611	15.0133	26.0094	-10.996	15.2383	28.4194	2.05729
			19.6513	15.1853	26.1539	-10.9686	15.303	28.7592	1.84678
			19.7414	15.164	26.0148	-10.8508	15.0604	28.4661	1.6546
			19.8316	15.4693	26.4488	-10.9795	14.6815	27.6783	1.68479
			19.9217	16.068	27.28	-11.212	14.0969	26.5793	1.61453
			20.0119	16.264	27.5398	-11.2758	13.5558	25.6072	1.50438
			20.102	16.5827	28.3821	-11.7994	13.2972	25.2472	1.34728
			20.1922	17.0453	29.3151	-12.2697	13.2561	25.0757	1.43644
			20.2823	16.956	29.7658	-12.8098	13.3294	25.3182	1.34059
			20.3724	16.46	28.9275	-12.4675	12.997	24.9092	1.08466
			20.4626	15.9573	27.9819	-12.0246	12.5457	24.3448	0.746482
			20.5527	15.8387	27.3683	-11.5296	12.0799	23.5481	0.61162
			20.6429	15.944	26.8436	-10.8996	11.846	23.2683	0.423602
			20.733	15.8907	26.4352	-10.5445	11.6628	22.9742	0.351381
			20.8232	15.5493	25.0954	-9.54607	11.0245	22.1273	-0.0782139
			20.9133	14.84	23.7782	-8.93817	10.7022	21.7223	-0.317823
			21.0034	14.492	23.3729	-8.88095	10.3437	21.3478	-0.660453
			21.0936	14.4053	23.3827	-8.9774	10.0967	21.1671	-0.973688
			21.1837	14.304	23.5296	-9.2256	9.63819	20.4109	-1.13455
			21.2739	14.5533	23.9504	-9.39702	9.33327	19.9662	-1.29969
			21.364	14.488	23.8499	-9.36186	8.97618	19.2569	-1.30454
			21.4542	14.4213	24.0625	-9.64118	8.35386	18.1307	-1.42296
			21.5443	14.4707	23.6377	-9.16708	7.75329	17.0719	-1.56529
			21.6344	14.2493	23.1338	-8.88451	7.38025	16.457	-1.69651
			21.7246	14.1547	22.9067	-8.75208	7.06374	16.0468	-1.91933
			21.8147	13.8373	21.9012	-8.06384	7.03854	16.1123	-2.03527
			21.9049	13.6813	21.3435	-7.66222	6.89014	15.8873	-2.107
			21.995	13.5053	21.43	-7.92466	6.53884	15.2503	-2.17261
			22.0852	13.5067	22.0432	-8.53654	6.10783	14.5197	-2.30407
			22.1753	13.7187	22.679	-8.96036	5.7377	14.002	-2.52663
			22.2655	13.528	22.7254	-9.19737	5.89488	14.2692	-2.47944
			22.3556	13.6373	23.4519	-9.81453	6.19705	14.8067	-2.41258
			22.4457	13.4027	22.626	-9.22336	7.51422	16.5277	-1.49926
			22.5359	13.3773	22.5211	-9.14374	7.7606	14.8832	0.63804
			22.626	13.2307	22.2379	-9.00728	7.47879	14.538	0.419623
			22.7162	13.5133	22.5398	-9.02645	7.11816	14.2929	-0.0565911
			22.8063	14	24.1691	-10.1691	7.30607	15.3629	-0.750772
			22.8965	14.104	25.1831	-11.0791	6.69092	14.7258	-1.34395
			22.9866	13.78	24.3393	-10.5593	6.8	14.8158	-1.21582
			23.0767	13.1973	22.8306	-9.63324	6.36667	13.7034	-0.97007
			23.1669	13.004	22.5753	-9.57129	5.66365	12.3074	-0.980088
			23.257	12.8253	22.0208	-9.19551	5.20605	11.3545	-0.94239
			23.3472	12.792	22.2939	-9.5019	5.19697	11.309	-0.915063
			23.4373	12.3947	21.3978	-9.00313	4.9606	10.7663	-0.845053
			23.5275	12.1227	21.444	-9.32137	4.6697	10.1605	-0.821088
			23.6176	12.06	21.7829	-9.72292	4.60909	10.1293	-0.911088
			23.7077	12.456	22.9949	-10.5389	4.44545	9.87541	-0.984521
			23.7979	12.796	24.5567	-11.7607	4.25151	9.79516	-1.29214
			23.888	13.268	25.3116	-12.0436	3.98485	9.18606	-1.21637
			23.9782	13.2	24.618	-11.418	3.77274	8.79702	-1.25155
			24.0683	12.8587	23.4697	-10.611	3.46969	8.2524	-1.31302
			24.1585	12.7453	22.801	-10.0557	3.44545	8.22754	-1.33663
			24.2486	12.232	21.3737	-9.14168	3.31212	7.95887	-1.33463
			24.3388	11.9853	20.1059	-8.12057	3.29697	8.20894	-1.61499
			24.4289	11.6467	18.5442	-6.89751	2.97273	7.38642	-1.44097
			24.519	11.2013	17.31	-6.10864	2.93635	7.43376	-1.56105
			24.6092	11.1347	17.2751	-6.14034	2.95455	7.8189	-1.90979
			24.6993	11.4597	17.4157	-5.95593	2.81213	7.79821	-2.17396
			24.7895	11.6778	17.4091	-5.73133	2.90606	8.21327	-2.40115
			24.8796	11.7319	17.5985	-5.86653	2.9212	8.54806	-2.70566
			24.9698	12.1818	18.6145	-6.43265	2.46061	7.30784	-2.38662
			25.0599	12.8275	19.7109	-6.88348	2.03941	5.89667	-1.81785
			25.15	13.5292	20.1324	-6.60328	1.8606	5.28258	-1.56138
			25.2402	13.5167	19.9886	-6.47197	1.83334	5.08192	-1.41525
			25.3303	13.4688	19.4486	-5.97982	1.76666	4.92314	-1.38982
			25.4205	13.6042	19.9352	-6.33102	1.64849	4.4165	-1.11952
			25.5106	13.7604	20.4612	-6.70077	1.49091	4.14356	-1.16174
			25.6008	14.025	20.8201	-6.79513	1.26968	3.97395	-1.43459
			25.6909	14.1167	20.2753	-6.15862	1.16971	3.84239	-1.50297
			25.781	13.9792	19.4992	-5.52007	1.27879	4.1587	-1.60112
			25.8712	14.2689	20.3723	-6.10338	1.26364	3.81468	-1.28741
			25.9613	14.3089	20.993	-6.68408	1.07273	3.14582	-1.00036
			26.0515	14.5822	21.9609	-7.37864	0.933336	2.89598	-1.02931
			26.1416	15.0178	22.5035	-7.48569	1.01515	3.07406	-1.04377
			26.2318	14.7822	21.8045	-7.02222	0.884845	2.65247	-0.882778
			26.3219	15.0622	21.632	-6.56975	0.799991	2.31611	-0.716132
			26.4121	14.8511	21.0171	-6.166	0.721209	1.96058	-0.518162
			26.5022	14.5911	20.5762	-5.98507	0.575764	1.39839	-0.246859
			26.5923	14.3244	21.3521	-7.0277	0.493945	1.04103	-0.053135
			26.6825	13.8067	21.9637	-8.15706	0.445455	1.00408	-0.113171
			26.7726	13.5311	22.7374	-9.20626	0.451518	1.04863	-0.145595
			26.8628	13.2222	23.1194	-9.89721	0.418191	0.96314	-0.126759
			26.9529	13.0222	22.4341	-9.41189	0.321218	0.755389	-0.112952
			27.0431	12.5	21.6626	-9.16262	0.345455	0.764	-0.0730907
			27.1332	12.3511	21.1367	-8.78564	0.348491	0.783217	-0.086235
			27.2233	12.2178	20.1027	-7.88494	0.372718	0.813889	-0.0684524
			27.3135	11.7867	19.1614	-7.37476	0.333336	0.724348	-0.0576749
			27.4036	11.8111	19.4286	-7.61752	0.357573	0.811723	-0.0965774
			27.4938	11.86	18.9133	-7.05334	0.333318	0.799038	-0.132402
			27.5839	11.3822	17.7199	-6.33767	0.357573	0.877619	-0.162474
			27.6741	11.0444	16.7352	-5.69071	0.351518	0.819226	-0.11619
			27.7642	11.06	17.054	-5.99398	0.345445	0.770308	-0.0794174
			27.8543	11.2489	17.876	-6.6271	0.345445	0.767429	-0.0765382
			27.9445	11.3444	18.4162	-7.07177	0.312109	0.783815	-0.159596
			28.0346	11.1422	18.2203	-7.07812	0.290909	0.647474	-0.0656554
			28.1248	11.1156	18.1482	-7.03264	0.312109	0.698629	-0.074411
			28.2149	10.9089	17.7132	-6.80432	0.278791	0.65036	-0.0927782
			28.3051	10.5711	16.3825	-5.81141	0.306055	0.772199	-0.16009
			28.3952	10.3556	15.8997	-5.54417	0.315155	0.720489	-0.0901797
			28.4854	10.4022	16.3662	-5.96397	0.269691	0.576081	-0.0366987
			28.5755	10.6467	16.4403	-5.79364	0.312127	0.660548	-0.0362939
			28.6656	10.7111	16.3469	-5.6358	0.354545	0.87357	-0.164479
			28.7558	11.2667	17.2184	-5.9517	0.4	0.98366	-0.18366
			28.8459	11.6511	17.382	-5.73094	0.4	0.939354	-0.139354
			28.9361	11.4311	16.6861	-5.25495	0.375764	0.94324	-0.191713
			29.0262	11.2956	16.4583	-5.16269	0.381827	1.05106	-0.287406
			29.1164	10.9933	16.3017	-5.30833	0.466673	1.35574	-0.422392
			29.2065	11.3578	17.3903	-6.03256	0.4303	1.1729	-0.3123
			29.2966	11.7267	18.1276	-6.40093	0.415145	1.31914	-0.488844
			29.3868	11.8089	17.8454	-6.0365	0.524245	1.6655	-0.617006
			29.4769	11.7044	18.0107	-6.30625	0.503036	1.60107	-0.594997
			29.5671	11.1667	16.9527	-5.786	0.512118	1.629	-0.604762
			29.6572	10.6067	16.0047	-5.398	0.606064	1.97077	-0.758646
			29.7474	10.7556	16.3085	-5.5529	0.645445	2.19345	-0.90256
			29.8375	11.5822	19.2036	-7.62136	0.866678	2.74943	-1.01607
			29.9277	13.031	25.2569	-12.2259	0.05334	0.0913561	0.0153239
			30.0178	14.2445	30.4602	-16.2158
			30.1079	16.3167	34.2104	-17.8937
			30.1981	15.9233	33.9835	-18.0602
			30.2882	16.02	32.8754	-16.8554
			30.3784	15.9633	32.7879	-16.8246
			30.4685	16.3	34.2571	-17.9571
			30.5587	16.3533	34.2931	-17.9397
			30.6488	16.8366	34.7075	-17.8708
			30.7389	16.22	31.7665	-15.5465
			30.8291	15.0533	24.9518	-9.89841
			30.9192	14.1233	20.9782	-6.85486
			31.0094	14.0833	20.8659	-6.78251
			31.0995	14.2734	22.8917	-8.61831
			31.1897	14.0033	24.1367	-10.1334
			31.2798	14.34	25.2873	-10.9473
			31.3699	14.5167	25.3459	-10.8292
			31.4601	14.2767	23.4511	-9.17448
			31.5502	13.77	22.287	-8.517
			31.6404	13.36	20.7242	-7.36416
			31.7305	12.8233	19.4171	-6.59379
			31.8207	12.4133	18.7737	-6.36036
			31.9108	11.7767	16.7454	-4.96878
			32.001	11.34	15.574	-4.23394
			32.0911	10.7767	14.4141	-3.63746
			32.1812	11.0433	14.9456	-3.9023
			32.2714	11.19	15.6087	-4.41866
			32.3615	11.4367	16.4066	-4.96991
			32.4517	11.47	16.8568	-5.38682
			32.5418	11.1867	16.6379	-5.45125
			32.632	10.98	15.9364	-4.95641
			32.7221	10.65	15.5355	-4.88554
			32.8122	11	16.3026	-5.30257
			32.9024	10.79	15.7411	-4.95109
			32.9925	10.6433	15.0927	-4.44933
			33.0827	10.7533	14.9991	-4.24576
			33.1728	11.78	16.6583	-4.87833
			33.263	12.8033	18.8814	-6.07809
			33.3531	13.61	21.8378	-8.22777
			33.4432	14.3033	24.6727	-10.3693
			33.5334	13.8033	23.7741	-9.97079
			33.6235	13.4167	22.7759	-9.35927
			33.7137	13.0633	21.2636	-8.20023
			33.8038	12.1867	18.5326	-6.34593
			33.894	11.5233	16.225	-4.70172
			33.9841	11.0967	15.048	-3.95136
			34.0743	10.79	14.8857	-4.0957
			34.1644	10.4233	15.0122	-4.58885
			34.2545	10.92	15.5862	-4.66623
			34.3447	11.77	18.4196	-6.64959
			34.4348	12.3567	20.7458	-8.38917
			34.525	13.47	23.6332	-10.1632
			34.6151	15.8593	29.0096	-13.1503
			34.7053	16.363	31.2011	-14.8382
			34.7954	15.6333	29.5827	-13.9493
			34.8855	14.2444	25.6494	-11.405
			34.9757	13.0222	21.8568	-8.83457
			35.0658	13.1917	20.8473	-7.65566
			35.156	13.3333	20.5274	-7.19403
			35.2461	14.8238	20.598	-5.77421
			35.3363	14.6524	19.8551	-5.20274
			35.4264	15.1667	21.7576	-6.59095
			35.5165	16.6583	22.8308	-6.1725
			35.6067	15.5666	21.4335	-5.86684
			35.6968	15.2584	20.9032	-5.64483
			35.787	14.45	18.7597	-4.30966
			35.8771	12.825	16.3436	-3.51858
			35.9673	12.3417	15.245	-2.9033
			36.0574	12.2	15.9321	-3.73206
			36.1476	12.3834	17.4107	-5.02738
			36.2377	13.3	19.3431	-6.0431
			36.3278	14.5833	22.9601	-8.37676
			36.418	15.9	27.0099	-11.1099
			36.5081	17.375	32.0179	-14.6429
			36.5983	18.9916	36.1285	-17.1368
			36.6884	19.8084	38.2295	-18.4211
			36.7786	19.7083	37.4457	-17.7373
			36.8687	18.6333	33.6925	-15.0592
			36.9588	17.2917	29.9258	-12.6342
			37.049	17.3667	27.7166	-10.3499
			37.1391	18.7167	30.6546	-11.938
			37.2293	24.2	40.9269	-16.7269
			37.3194	26.9333	46.7124	-19.7791
			37.4096	27.4778	49.2689	-21.7911
			37.4997	26.7778	48.4296	-21.6518
			37.5899	24.8778	43.3916	-18.5138
			37.68	20.7889	33.6254	-12.8365
			37.7701	20.3833	25.2623	-4.87904
			37.8603	16.2167	17.3716	-1.15492
			37.9504	13.9	19.8868	-5.98679
			38.0406	12.9833	21.8693	-8.886
			38.1307	13.8834	25.1735	-11.2902
			38.2209	14.5833	26.8635	-12.2801
			38.311	14.5667	26.1633	-11.5966
			38.4011	13.7833	23.8949	-10.1116
			38.4913	14	24.4652	-10.4652
			38.5814	12.35	22.6501	-10.3001
			38.6716	10.4666	18.9048	-8.43812
			38.7617	9.03335	16.1987	-7.16533
			38.8519	8.8333	14.773	-5.9397
			38.942	7.9	13.1797	-5.27968
			39.0321	7.03335	11.6531	-4.61974
			39.1223	6.3	10.1655	-3.86547
			39.2124	6.03335	9.05036	-3.01701
			39.3026	6.4167	7.90162	-1.48492
			39.3927	7.45	8.51066	-1.06066
			39.4829	7.68335	9.54537	-1.86202
			39.573	6
			39.6632	5
			39.7533	5.5333
			39.8434	6.6333
			39.9336	6.9333
			40.0237	7.2
			40.1139	7.0333
			40.204	7
			40.2942	6.4333
			40.3843	5.9
			40.4744	6.5667
			40.5646	7.4333
			40.6547	8
			40.7449	8.2
			40.835	8.4333
			40.9252	9.3333
			41.0153
			41.1054
			41.1956
			41.2857
			41.3759
			41.466
			41.5562
			41.6463
			41.7365
			41.8266
			41.9167
			42.0069
			42.097
			42.1872
			42.2773
			42.3675
			42.4576
			42.5477
			42.6379
			42.728
			42.8182
			42.9083
			42.9985
			43.0886
			43.1787
			43.2689
			43.359
			43.4492
			43.5393
			43.6295
			43.7196
			43.8098
			43.8999
			43.99
			44.0802
			44.1703
			44.2605
			44.3506
			44.4408
			44.5309
			44.621
			44.7112
			44.8013
			44.8915
			44.9816
			45.0718
			45.1619
			45.2521
			45.3422
			45.4323
			45.5225
			45.6126
			45.7028
			45.7929
			45.8831
			45.9732
			46.0633
			46.1535
			46.2436
			46.3338
			46.4239
			46.5141
			46.6042
			46.6943
			46.7845
			46.8746
			46.9648
			47.0549
			47.1451
			47.2352
			47.3254
			47.4155
			47.5056
			47.5958
			47.6859
			47.7761
			47.8662
			47.9564
			48.0465
			48.1366
			48.2268
			48.3169
			48.4071
			48.4972
			48.5874
			48.6775
			48.7676
			48.8578
			48.9479
			49.0381
			49.1282
			49.2184
			49.3085
			49.3987
			49.4888
			49.5789
			49.6691
			49.7592
			49.8494
			49.9395
			50.0297
			50.1198
			50.2099
			50.3001
			50.3902
			50.4804
			50.5705
			50.6607
			50.7508
			50.841
			50.9311
			51.0212
			51.1114
			51.2015
			51.2917
			51.3818
			51.472
			51.5621
			51.6522
			51.7424
			51.8325
			51.9227
			52.0128
			52.103
			52.1931
			52.2832
			52.3734
			52.4635
			52.5537
			52.6438
			52.734
			52.8241
			52.9142
			53.0044
			53.0945
			53.1847
			53.2748
			53.365
			53.4551
			53.5453
			53.6354
			53.7255
			53.8157
			53.9058
			53.996
			54.0861
			54.1763
			54.2664
			54.3565
			54.4467
			54.5368
			54.627
			54.7171
			54.8073
			54.8974
			54.9876
			55.0777
			55.1678
			55.258
			55.3481
			55.4383
			55.5284
			55.6186
			55.7087
			55.7988
			55.889
			55.9791
			56.0693
			56.1594
			56.2496
			56.3397
			56.4298
			56.52
			56.6101
			56.7003
			56.7904
			56.8806
			56.9707
			57.0609
			57.151
			57.2411
			57.3313
			57.4214
			57.5116
			57.6017
			57.6919
			57.782
			57.8721
			57.9623
			58.0524
			58.1426
			58.2327
			58.3229
			58.413
			58.5032
			58.5933
			58.6834
			58.7736
			58.8637
			58.9539
			59.044
			59.1342

## Sheet: Figure 1d
Figure 1d Percentage of CellMaskTM labelling distribution at the cell surface during metaphase in polarised and non-polarised cells
			Polarised (n=32) Non-polarised (n=31)
				Polarised cells			Non-polarised cells
			n=	32			31			Mean %
			Circumferential	32			12			38.7097
			Unilateral	0			16			51.6129
			Bilateral	0			3			9.67742

## Sheet: Figure 1e
Figure 1e: cortical fluorescence intensity profiles of CellMaskTM from polarised and non-polarised cells
					Polarised cells			Non-polarised cells			Non-polarised cells			Non-polarised cells
					Circumferential							Unilateral			bilateral
				Position along the cortex	Mean	Upper limit	Lower limit	Mean	Upper limit	Lower limit	Mean	Upper limit	Lower limit	Mean	Upper limit	Lower limit
				2	64.717	110.249	19.1849	14.847	29.838	-0.144069	34.333	76.2767	-7.61076	14.6997	25.3789	4.02052
				4	62.2782	104.848	19.7088	15.5998	32.0781	-0.878384	35.1174	75.7156	-5.48073	14.0567	22.6659	5.44758
				6	60.751	101.538	19.9644	12.7039	26.6188	-1.21092	36.5939	78.4247	-5.23687	12.5883	21.3022	3.87436
				8	61.1306	104.481	17.7807	10.7853	23.0938	-1.52315	37.1009	84.8749	-10.6732	14.2021	23.971	4.4331
				10	61.3654	105.542	17.1882	11.1243	25.2971	-3.04857	35.5389	85.7104	-14.6326	7.95703	14.2199	1.6942
				12	60.7899	103.997	17.5826	12.5617	26.0743	-0.950994	35.5977	85.8877	-14.6922	6.9557	12.0964	1.81505
				14	59.1201	99.0723	19.1679	14.743	30.117	-0.630987	35.1497	86.0438	-15.7444	6.33177	11.3496	1.31393
				16	59.1501	99.3916	18.9086	16.0459	32.2454	-0.153607	33.7003	81.4333	-14.0327	8.12593	15.1562	1.09569
				18	60.4033	99.7948	21.0119	13.0017	27.7668	-1.7633	35.109	87.3521	-17.134	8.9022	18.3291	-0.524698
				20	61.583	101.573	21.5933	12.8644	28.4912	-2.76239	36.5386	89.1863	-16.1091	9.74617	18.4624	1.02994
				22	61.5349	103.152	19.9183	14.066	29.6089	-1.47695	38.0489	91.1339	-15.0361	7.86247	13.816	1.90898
				24	62.8762	106.563	19.1889	14.5307	29.023	0.0383434	39.4274	92.7342	-13.8794	7.81723	11.5462	4.08823
				26	63.4876	107.527	19.4481	14.0487	28.9781	-0.880732	37.5025	87.8521	-12.847	6.8297	14.85	-1.19064
				28	65.033	111.511	18.5555	14.8628	29.0569	0.668805	38.7883	89.3708	-11.7943	8.88583	20.6162	-2.84449
				30	64.2368	110.015	18.4589	16.2009	30.1149	2.28685	37.7677	89.3034	-13.768	9.47103	19.1084	-0.166339
				32	65.1742	113.037	17.3111	18.314	33.2871	3.34089	38.7413	92.2968	-14.8142	7.97927	18.046	-2.0875
				34	65.2713	112.491	18.0517	19.9007	36.6331	3.16821	40.2294	96.8873	-16.4286	7.60187	17.7238	-2.52005
				36	67.8345	117.694	17.9747	19.1418	35.2888	2.99486	43.2786	99.4254	-12.8682	5.7467	15.0655	-3.57211
				38	69.1859	118.83	19.5414	18.6351	35.1093	2.16091	42.9501	99.3337	-13.4334	4.9465	15.6015	-5.70848
				40	70.3945	121.124	19.6645	18.0475	32.9123	3.18266	43.5067	97.5862	-10.5728	6.30483	15.4264	-2.81676
				42	71.0815	124.774	17.389	18.065	31.8023	4.32772	43.1397	93.7949	-7.51545	6.11197	16.6705	-4.44655
				44	72.3727	128.364	16.381	20.3987	44.0634	-3.26606	41.31	88.8578	-6.23775	6.49353	16.7655	-3.77839
				46	73.2577	129.163	17.3526	21.9335	46.2199	-2.35296	40.2687	88.0411	-7.50379	9.66627	21.4811	-2.14853
				48	75.3407	132.365	18.3162	23.3433	42.9169	3.76964	42.3211	94.7117	-10.0695	11.289	23.4657	-0.88773
				50	77.3194	133.279	21.3596	22.2525	40.7642	3.74075	42.7709	93.2552	-7.71345	14.401	28.8619	-0.0599735
				52	79.8487	136.699	22.998	20.9484	38.9892	2.90755	45.3237	97.296	-6.64862	14.5673	29.9819	-0.847343
				54	79.3896	135.236	23.5435	22.7406	40.9799	4.50133	42.8862	89.1137	-3.34118	14.4899	24.5314	4.44845
				56	76.8094	129.392	24.2271	22.4583	39.7083	5.20828	39.0671	80.2752	-2.14097	13.5552	26.5992	0.511243
				58	75.3895	126.849	23.9302	21.4014	39.5458	3.25702	38.5336	80.865	-3.79772	17.1237	31.9963	2.25107
				60	75.4413	128.863	22.0192	23.2245	43.0251	3.42394	38.1885	78.6846	-2.30758	19.0253	33.8416	4.20897
				62	75.1454	130.267	20.0237	25.3952	44.6967	6.09378	38.5398	77.9088	-0.829133	18.9034	28.7112	9.09558
				64	72.3133	126.232	18.3946	27.3976	49.0626	5.73268	40.3474	80.9972	-0.302529	17.4771	27.1643	7.78989
				66	69.955	120.563	19.3473	28.877	57.3458	0.408272	40.1027	80.8775	-0.672188	19.583	31.1882	7.97777
				68	69.4155	121.245	17.5863	29.8659	62.408	-2.67617	40.7797	81.4997	0.05965	17.7122	29.0078	6.41657
				70	69.5774	120.772	18.3833	27.4377	53.4117	1.46368	41.9344	83.1881	0.680623	18.8977	29.5598	8.23553
				72	69.8681	121.728	18.0084	26.7296	52.1891	1.27002	46.199	86.8724	5.52558	18.0061	27.7037	8.30845
				74	68.7152	122.191	15.2394	25.2705	49.5327	1.00827	45.4573	83.6611	7.25346	18.3387	27.8524	8.82504
				76	68.2488	121.484	15.0135	25.6769	52.6596	-1.30593	39.2687	72.4194	6.11807	17.3347	27.0142	7.65521
				78	68.3588	118.091	18.6264	23.3425	52.3581	-5.67298	37.6144	70.7776	4.45126	18.4424	29.6292	7.25557
				80	68.6368	116.455	20.8182	21.3038	45.2501	-2.64241	36.6328	71.9636	1.302	20.2258	30.9884	9.46326
				82	68.3752	115.306	21.444	24.885	46.7552	3.01488	38.259	78.7735	-2.25544	22.3807	30.3548	14.4066
				84	65.0633	110.504	19.6229	23.0368	44.4143	1.65923	36.1087	76.3284	-4.11092	20.5935	27.0906	14.0965
				86	64.8061	110.048	19.5643	23.1079	45.319	0.896735	37.5254	77.0479	-1.99715	22.9614	29.7791	16.1436
				88	65.655	115.197	16.1134	22.6114	44.7386	0.484254	39.3705	82.517	-3.77606	20.7883	29.3925	12.1841
				90	66.2191	117.098	15.3406	21.7012	42.6557	0.7468	40.303	85.828	-5.2219	17.2898	25.7679	8.81173
				92	66.387	114.698	18.0763	21.5625	43.7736	-0.648547	39.7912	84.6347	-5.05225	17.8099	27.2617	8.35805
				94	67.3893	115.692	19.0868	24.6113	48.7681	0.454468	41.3985	88.6094	-5.81239	18.9545	25.2273	12.6818
				96	65.0438	111.103	18.9842	27.1011	55.8194	-1.61715	38.6891	83.4707	-6.0925	18.7103	21.8434	15.5772
				98	64.3114	109.392	19.2304	29.1932	62.1487	-3.76228	38.5144	83.9593	-6.9305	17.3915	22.6561	12.1268
				100	63.7461	108.17	19.3225	29.4777	60.9492	-1.99387	38.2482	83.5497	-7.05341	15.1202	16.5983	13.642
				102	65.0788	110.654	19.5037	30.0799	64.7037	-4.54401	36.4501	80.3487	-7.44857	17.1748	23.563	10.7866
				104	67.883	114.557	21.2094	29.2394	63.5949	-5.1161	35.151	78.7414	-8.43941	15.9476	23.4957	8.39943
				106	67.4555	114.349	20.5624	27.9528	62.2103	-6.30472	35.6562	80.7461	-9.43376	16.7338	20.887	12.5806
				108	67.5213	114.056	20.9866	26.0464	59.6175	-7.52471	34.6901	79.2839	-9.90381	16.5364	21.9048	11.168
				110	66.4693	111.988	20.9507	27.2976	59.9037	-5.30848	34.5977	78.6788	-9.48331	16.8322	25.2422	8.42219
				112	68.2005	115.561	20.84	30.3717	69.3584	-8.61501	36.5973	81.4645	-8.26993	17.2407	23.8361	10.6454
				114	70.0543	120.137	19.9722	29.8655	63.6306	-3.89954	38.3874	85.2951	-8.52031	17.7688	25.0111	10.5265
				116	70.5383	123.002	18.0749	28.7926	59.7226	-2.1375	37.3287	83.823	-9.16563	20.1016	26.6188	13.5844
				118	69.674	123.285	16.0625	31.9994	67.0073	-3.00842	35.9507	83.1863	-11.2849	22.5757	34.6729	10.4786
				120	69.7805	121.828	17.7326	33.0506	66.494	-0.392809	36.2902	83.6213	-11.0409	21.0098	28.7852	13.2345
				122	70.4803	123.53	17.4303	33.3208	66.2633	0.378272	37.59	88.7084	-13.5283	19.7307	28.5914	10.8699
				124	72.9242	127.385	18.4632	30.919	63.3395	-1.50146	38.0829	90.2854	-14.1196	21.2562	28.589	13.9234
				126	74.2764	129.833	18.7194	26.4034	51.4474	1.35938	37.4897	88.0328	-13.0535	21.0465	23.8183	18.2747
				128	76.2094	133.132	19.2872	25.5938	52.5504	-1.36274	38.7161	90.6796	-13.2474	17.4107	19.738	15.0833
				130	75.016	129.557	20.4754	24.3887	50.1164	-1.33901	40.3803	92.1313	-11.3708	16.0247	17.4175	14.632
				132	71.3529	124.047	18.6584	23.4269	46.8981	-0.0443369	39.4019	88.3865	-9.58269	15.6282	20.4152	10.8412
				134	69.833	120.254	19.4124	22.0302	44.1969	-0.136454	37.072	84.9202	-10.7762	17.6118	24.7534	10.4701
				136	69.9244	120.385	19.464	21.1799	42.2407	0.119037	35.1139	81.0096	-10.7818	16.5906	22.8859	10.2953
				138	71.4653	121.305	21.6257	20.5496	41.4477	-0.348462	33.7795	78.7473	-11.1882	18.611	27.8173	9.40479
				140	73.1823	124.508	21.8568	21.6984	42.1406	1.25616	33.7418	77.8197	-10.3362	16.6244	28.9561	4.2927
				142	72.6681	125.397	19.9396	19.6173	37.2814	1.95324	34.0724	77.8765	-9.73163	18.6729	27.6755	9.67033
				144	75.7115	128.372	23.0514	20.2821	39.9636	0.600468	34.1771	79.6133	-11.2592	21.677	29.558	13.7961
				146	72.5583	122.496	22.621	23.0882	48.038	-1.86153	35.8869	81.5863	-9.81263	16.5004	21.0396	11.9611
				148	70.2247	116.92	23.5292	27.4394	58.2771	-3.39835	37.3907	83.4768	-8.69529	17.765	26.5279	9.00212
				150	70.4255	116.191	24.6604	26.8509	53.7675	-0.065797	37.0257	83.3413	-9.28978	14.0552	21.9172	6.19325
				152	72.0427	119.753	24.3327	25.4457	49.1007	1.79067	34.9382	80.6712	-10.7947	13.5763	21.3497	5.80299
				154	72.7109	121.531	23.8912	25.4688	51.3959	-0.458186	33.0522	78.6049	-12.5004	13.0623	18.9406	7.18401
				156	69.9782	117.309	22.6472	25.5514	52.0074	-0.904616	32.3889	78.5898	-13.812	12.4217	19.5598	5.28353
				158	68.3914	118.096	18.6871	25.3863	49.4271	1.34554	34.4399	80.2286	-11.3487	12.5582	19.2682	5.84822
				160	68.8991	120.284	17.5145	22.8656	45.3442	0.387068	35.0783	81.2183	-11.0616	9.73523	14.0802	5.39029
				162	68.0807	118.177	17.9839	22.3508	43.0534	1.64816	35.6079	81.4435	-10.2277	7.14487	8.60248	5.68725
				164	68.3704	120.169	16.5723	23.1006	42.5498	3.65147	34.0803	79.4412	-11.2807	6.50927	8.84899	4.16955
				166	70.2002	122.177	18.2232	28.0209	49.3114	6.73037	33.2808	78.2151	-11.6534	6.9966	9.88125	4.11195
				168	70.408	122.072	18.7438	25.0402	45.6361	4.44422	35.9598	81.7471	-9.82742	9.65993	19.0246	0.295264
				170	72.3701	124.419	20.3212	23.0169	43.8235	2.21034	34.7186	80.1917	-10.7546	7.48977	11.8269	3.15268
				172	72.1299	125.084	19.1758	22.8532	45.4161	0.290394	35.1515	80.7699	-10.4668	7.61007	13.3225	1.89768
				174	69.0102	119.191	18.8296	21.9787	43.9984	-0.0409825	34.6026	80.7674	-11.5622	7.1309	10.6167	3.64514
				176	68.7121	118.95	18.474	23.1391	45.4225	0.855683	32.8078	77.4897	-11.874	9.0122	13.1496	4.8748
				178	68.0829	119.735	16.4307	22.8913	46.4353	-0.652752	33.113	78.0371	-11.8111	8.6526	15.6429	1.6623
				180	69.5023	121.766	17.239	26.2023	51.4644	0.940243	35.6975	82.081	-10.686	7.573	13.9105	1.23555
				182	69.9368	122.24	17.634	27.2913	55.4593	-0.876743	34.8204	80.9585	-11.3176	7.17787	12.3054	2.05033
				184	70.1682	122.632	17.7041	30.2474	62.9451	-2.45034	35.3757	81.3298	-10.5785	6.1392	9.23514	3.04326
				186	71.4279	124.78	18.0762	31.8545	63.2033	0.505736	35.8827	82.1604	-10.3949	5.72333	9.58658	1.86008
				188	72.7055	125.867	19.5444	33.3837	60.9721	5.79526	37.5154	83.7636	-8.7328	6.442	11.0108	1.87321
				190	72.5875	127.227	17.9478	27.6195	50.5968	4.64215	38.924	85.6238	-7.77579	8.76117	11.0282	6.49415
				192	71.7184	126.991	16.4455	25.2282	45.5956	4.86079	37.9706	84.1682	-8.22704	9.9502	15.9039	3.99647
				194	71.0412	126.181	15.9017	22.494	41.2087	3.77931	39.9658	88.3151	-8.38349	9.01433	13.1023	4.92633
				196	72.0881	129.599	14.5775	19.6391	37.1894	2.08884	41.4872	90.4949	-7.52039	7.09877	10.9972	3.20036
				198	71.3913	128.357	14.4253	16.9551	34.363	-0.452825	41.7258	89.7817	-6.33018	6.65503	9.95333	3.35673
				200	70.2169	126.749	13.6849	18.2075	37.0405	-0.62547	43.8397	92.849	-5.16967	8.6291	12.1886	5.06964
				202	71.9378	128.439	15.4361	18.746	40.1186	-2.62656	44.0235	93.1587	-5.11182	6.49607	11.7211	1.27104
				204	72.6175	131.408	13.8273	19.3846	41.9993	-3.23006	42.7991	92.9184	-7.32028	8.1123	12.9522	3.27244
				206	72.8345	132.539	13.1299	21.4576	47.4206	-4.50535	44.8945	97.8315	-8.04251	8.90803	15.2339	2.58212
				208	72.8657	132.826	12.9051	20.5884	44.005	-2.82811	46.3727	101.567	-8.82154	7.87613	13.936	1.81626
				210	72.6388	131.994	13.284	21.985	45.8868	-1.91679	46.0914	99.7603	-7.57752	9.80117	15.9204	3.68198
				212	73.2394	133.061	13.4181	23.3488	49.4837	-2.78604	46.726	98.6423	-5.19018	9.3458	14.1425	4.54911
				214	74.4418	134.176	14.7081	20.0271	43.6082	-3.55411	48.7494	102.907	-5.40784	8.62007	12.9611	4.27902
				216	74.8751	133.149	16.6013	18.6312	41.6086	-4.3461	50.3408	105.885	-5.20297	4.61683	10.4074	-1.17368
				218	76.0223	135.312	16.7321	18.5667	43.3652	-6.2318	45.9073	103.448	-11.6335	5.17697	9.66371	0.690226
				220	75.0421	134.055	16.0293	17.691	43.4741	-8.09203	47.9759	100.826	-4.87386	5.18233	9.52694	0.83773
				222	73.766	131.699	15.8328	19.9744	45.6341	-5.68533	46.3457	100.504	-7.81232	5.7659	10.1218	1.40999
				224	74.1049	131.274	16.9354	18.0723	41.778	-5.63335	49.3829	102.691	-3.92514	7.1059	11.8476	2.36416
				226	74.878	133.049	16.7075	19.798	44.8245	-5.22844	50.5786	104.291	-3.1335	6.53667	11.4552	1.61816
				228	77.2896	134.838	19.7412	19.6912	42.1477	-2.76536	51.0229	100.58	1.46528	5.35863	8.04899	2.66828
				230	77.2139	136.369	18.0593	27.1579	50.0808	4.23509	52.6509	103.058	2.24348	4.9062	7.85779	1.95461
				232	76.835	135.709	17.9608	25.597	50.5774	0.616687	54.7602	106.668	2.8522	9.88433	16.3374	3.43122
				234	77.4537	137.765	17.1424	24.507	47.8735	1.14044	55.2556	109.083	1.42823	11.2373	18.3931	4.08145
				236	78.0196	140.248	15.7909	22.6188	44.2028	1.03483	56.5424	112.64	0.445181	10.2073	20.7884	-0.373754
				238	79.5247	142.673	16.3765	25.4008	49.7227	1.0789	55.3118	108.258	2.36598	8.30407	17.1608	-0.552639
				240	79.2075	142.117	16.298	24.3877	49.6909	-0.915501	55.3517	107.762	2.94183	9.74307	16.3201	3.16605
				242	81.3841	147.464	15.3046	20.9305	41.7621	0.0989342	57.8541	109.686	6.02255	10.6827	18.1932	3.17217
				244	83.8171	152.877	14.7573	20.9106	43.393	-1.57182	62.2201	115.116	9.32395	11.9713	20.3434	3.59918
				246	82.3207	150.612	14.0292	20.5316	42.9437	-1.88051	63.0406	117.006	9.07519	10.1493	17.2387	3.05988
				248	80.291	146.882	13.7001	18.4463	39.6662	-2.77366	63.7859	117.629	9.94265	9.9354	18.9184	0.952407
				250	78.6731	142.676	14.6698	21.7946	43.865	-0.275851	61.8868	113.638	10.136	9.40497	17.1136	1.69637
				252	77.8085	139.968	15.6491	24.0313	49.4803	-1.41764	60.8763	111.167	10.5855	10.9876	18.8265	3.14861
				254	75.0855	135.299	14.8721	23.4253	48.1923	-1.34168	62.9421	115.575	10.3096	14.0214	20.5031	7.53967
				256	75.5604	136.112	15.0092	19.7589	42.5449	-3.02703	64.0281	118.398	9.65775	12.8159	19.5945	6.03741
				258	74.4159	134.653	14.179	20.4302	43.5474	-2.68708	64.452	118.099	10.8053	16.034	22.1319	9.93617
				260	72.8249	131.969	13.681	25.9458	53.9269	-2.03531	65.6651	119.559	11.7717	16.9004	22.1867	11.6142
				262	72.9763	131.846	14.1069	26.0765	51.4558	0.697234	68.3227	124.045	12.6003	16.9602	20.4194	13.501
				264	71.9012	130.058	13.744	25.3376	51.8285	-1.15331	68.0733	125.017	11.1298	17.0488	22.9299	11.1676
				266	69.4045	125.357	13.4516	24.5832	51.8144	-2.64798	67.5965	125.455	9.7376	20.0612	22.4402	17.6822
				268	68.1129	124.334	11.8924	24.8893	53.8971	-4.11856	65.6705	124.612	6.72949	22.3736	28.213	16.5341
				270	67.4939	124.117	10.8703	22.6324	47.2648	-2.00011	67.8747	127.534	8.21563	22.7611	29.4928	16.0294
				272	67.7456	124.437	11.0539	23.1336	46.8947	-0.627572	67.4898	126.926	8.0536	18.0419	24.8138	11.27
				274	66.2856	122.938	9.63367	24.3746	49.297	-0.547844	70.3492	134.892	5.80594	16.9099	26.0703	7.74946
				276	66.1312	123.558	8.70406	25.658	51.0507	0.265354	72.8809	141.043	4.7184	17.2882	25.7762	8.80026
				278	65.4049	121.995	8.81465	24.6668	51.1698	-1.83614	68.9943	133.858	4.13027	19.2538	27.4044	11.1032
				280	64.7214	120.126	9.31654	26.7708	53.8333	-0.291757	66.9473	131.577	2.31804	17.5828	27.6792	7.48635
				282	64.9889	121.402	8.57568	26.7292	50.616	2.84235	67.7926	131.228	4.35744	18.25	24.5711	11.9289
				284	65.7652	123.197	8.33329	25.9527	45.9447	5.96062	66.0055	126.556	5.45491	19.4448	24.4543	14.4353
				286	66.1446	123.103	9.1865	22.4425	42.394	2.49098	65.8553	126.781	4.92951	20.3909	28.6196	12.1623
				288	67.1818	123.064	11.2997	21.7644	45.5325	-2.00371	65.058	126.84	3.27581	16.2688	24.7102	7.82749
				290	67.1455	122.922	11.3689	20.0114	39.2672	0.755708	65.3501	126.756	3.9447	18.3402	29.7681	6.91224
				292	65.9932	121.547	10.4398	20.6751	37.9113	3.43903	62.7241	121.64	3.80838	17.3547	26.9295	7.78
				294	66.7157	120.69	12.7414	23.2276	44.5726	1.88261	61.5431	119.452	3.63384	13.3837	19.5197	7.24775
				296	67.2113	120.031	14.3918	26.075	52.3062	-0.156109	59.1718	114.328	4.01572	14.9626	23.4569	6.46832
				298	67.6517	121.477	13.8265	22.2622	45.2298	-0.705406	57.4416	110.033	4.84985	14.5279	20.8579	8.19788
				300	69.2332	123.928	14.538	19.3935	40.4812	-1.69415	57.4382	110.613	4.26328	15.6011	22.9716	8.23058
				302	69.8029	124.693	14.9129	23.5231	49.2053	-2.15911	55.9049	108.591	3.21841	14.2201	20.29	8.15024
				304	67.9669	120.684	15.2494	29.498	61.8107	-2.81476	52.3268	104.284	0.369711	17.4119	25.2825	9.54132
				306	68.9201	120.798	17.0423	34.3087	73.0842	-4.46676	50.2902	100.811	-0.230209	16.7391	26.6549	6.82327
				308	68.7035	120.81	16.5975	36.005	76.1881	-4.17808	50.9631	103.434	-1.50782	18.8915	25.8209	11.9621
				310	69.4225	120.537	18.3083	31.6958	67.9108	-4.51932	48.7041	99.3762	-1.96795	21.5522	32.9624	10.142
				312	70.1456	118.476	21.8148	26.452	54.8413	-1.93725	45.5517	94.3194	-3.21596	18.7409	27.7369	9.74491
				314	72.2234	122.268	22.179	25.6894	54.7308	-3.35199	42.6372	88.287	-3.01256	19.8823	34.7946	4.96993
				316	72.3654	122.151	22.5798	23.4984	48.7667	-1.7699	41.3012	86.3031	-3.70073	19.7507	32.565	6.93636
				318	74.2181	123.391	25.0453	22.4795	44.6443	0.31464	40.2236	86.7855	-6.33837	19.0582	33.2243	4.89216
				320	76.5572	129.268	23.8466	23.4515	46.5261	0.376934	38.3179	80.4795	-3.84364	18.4595	31.9168	5.00217
				322	78.5394	130.688	26.3907	24.3529	47.4623	1.24355	37.9202	76.8748	-1.03446	17.96	33.2259	2.69409
				324	78.8041	129.446	28.1619	28.1585	60.4898	-4.17291	37.7878	77.2384	-1.66283	18.157	33.9173	2.39659
				326	77.2488	127.782	26.7155	35.5618	74.7685	-3.64481	37.0491	74.437	-0.338696	17.0125	29.9796	4.0453
				328	78.667	131.865	25.4693	35.091	70.9465	-0.764527	35.2976	71.8163	-1.22114	17.0355	27.0459	7.02515
				330	79.7053	134.045	25.3658	28.8088	54.7857	2.83178	37.337	77.9659	-3.29196	15.8443	27.6535	4.03513
				332	80.0987	135.845	24.3523	21.3966	43.3317	-0.538514	37.3851	77.8564	-3.08628	18.9441	28.5665	9.32173
				334	81.9436	137.116	26.7715	18.5192	40.6955	-3.6571	34.2777	69.8545	-1.29913	18.3889	26.7758	10.0019
				336	81.6934	136.638	26.7492	18.6969	39.6541	-2.26022	36.5087	74.031	-1.01365	17.12	26.0561	8.18385
				338	79.9991	133.116	26.8823	18.4451	38.3267	-1.43653	40.409	82.7479	-1.92986	19.4165	28.5678	10.2652
				340	79.9191	133.42	26.4179	17.0022	37.0867	-3.08229	39.8495	83.2427	-3.54382	22.6603	30.4421	14.8785
				342	80.5809	133.401	27.7611	17.8409	39.878	-4.19617	35.1845	74.7842	-4.41516	16.189	19.3367	13.0414
				344	80.3022	133.222	27.3824	18.0416	41.0109	-4.92759	35.2761	73.8553	-3.30308	16.3879	22.8806	9.89518
				346	78.4654	130.533	26.3976	18.0937	44.1609	-7.97356	34.515	69.7688	-0.738895	17.4568	24.1186	10.795
				348	74.8687	125.747	23.9908	19.7946	45.2605	-5.67133	32.9587	65.0396	0.877803	17.2389	21.909	12.5689
				350	73.3953	123.454	23.3368	16.716	37.2221	-3.79012	31.144	63.7083	-1.42035	19.5342	25.0025	14.0658
				352	70.9775	119.583	22.372	14.5981	32.9558	-3.75956	33.2356	70.5734	-4.10223	21.6819	29.832	13.5318
				354	69.1676	117.177	21.1584	14.0488	27.6865	0.411115	34.4755	76.347	-7.39598	21.4789	35.771	7.18684
				356	68.968	118.603	19.3332	11.5937	22.2254	0.961939	36.3105	78.558	-5.9369	21.0342	35.3973	6.6711
				358	67.8474	118.364	17.3303	12.114	23.8166	0.411282	35.3086	74.9893	-4.37207	19.4226	31.188	7.65709
				360	65.8502	114.945	16.7554	13.0978	26.6164	-0.420786	35.36	76.5688	-5.84872	15.6489	26.5677	4.73001

## Sheet: Figure 1f
Figure 1f: Percentage of cells with symmetric and asymmetric plasma membrane elongation				EXP1	EXP2	EXP3	Total	EXP1	EXP2	EXP3		Mean %
		Polarised	n	13	7	14	34	%	%	%
			Symmetric	11	6	11		84.6154	85.7143	78.5714		82.967
			Asymmetric	2	1	3		15.3846	14.2857	21.4286		17.033
		Non-polarised	n	10	8	14	32	%	%	%		Mean %
			Symmetric	3	2	2		30	25	14.2857		23.0952
			Asymmetric	7	6	12		70	75	85.7143		76.9048

## Sheet: Figure 1g
Figure 1g: Ratio of chromosome to cortex distance (d) in telophase cells		polarised cells: n = 37; non-polarised cells: n = 30)
			Polarised	Non-polarised
		Cell1	1.07208	1.97786				EXP1
		Cell2	1.13781	1.00303				EXP2
		Cell3	1.02194	1				EXP3
		Cell4	1.47628	1.48474
		Cell5	1.24186	1.03522
		Cell6	1.34543	1.36424
		Cell7	1.05432	1.19729
		Cell8	1.01818	1.71632
		Cell9	1.05271	1.6632
		Cell10	1.01686	1.44765
		Cell11	1.09743
		Cell12	1.20637
		Cell13	1.36688
		Cell14	1.26865
		Cell15	1.11885	1.09159
		Cell16	1.08944	1.43867
		Cell17	1.27035	1.11057
		Cell18	1.11195	1.09938
		Cell19	1.22236	1.34697
		Cell20	1.23575	1.19212
		Cell21	1.09598	1.24416
		Cell22	1.35626	1.45303
		Cell23	1.16567
		Cell24	1.12069	1.3989
		Cell25	1.15008	1.24084
		Cell26	1.23877	1.19552
		Cell27	1.07591	1.0425
		Cell28	1.34019	1.03944
		Cell29	1.03871	1.03304
		Cell30	1.08311	1.28275
		Cell31	1.12118	1.0539
		Cell32	1.36609	1.02026
		Cell33	1.0186	1.79256
		Cell34	1.14082	1.75887
		Cell35	1.17362	1.2598
		Cell36	1.04432
		Cell37	1.23925

## Sheet: Figure 1h
Figure 1h: ratio (R) of daughter cell size and frequency of R < 1.2															frequency of R < 1.2
				Ratio of daughter cell size
				Polarised	Non-polarised							EXP1	EXP2	EXP3	Total	EXP1	EXP2	EXP3		Mean %
			Cell1	1.03618	4.99494					Polarised	n	13	8	14	35	%	%	%
			Cell2	1.05782	1.04019		EXP1				R>1.2	0	0	0		0	0	0		0
			Cell3	1	1.19927		EXP2			Non-polarised	n	10	8	12	30	%	%	%		Mean %
			Cell4	1.08698	1.43259		EXP3				R>1.2	7	2	7		70	25	58.3333		51.1111
			Cell5	1.09095	1.08811
			Cell6	1.09469	1.24597
			Cell7	1.08842	1.53457
			Cell8	1.1455	1.88556
			Cell9	1.08168	1.24306
			Cell10	1.01918	1.33828
			Cell11	1.04421
			Cell12	1.03902
			Cell13	1.06555
			Cell14	1.00626	1.01354
			Cell15	1.0644	1.11639
			Cell16	1.19184	1.02347
			Cell17	1.1067	1.03267
			Cell18	1.13926	1.07094
			Cell19	1.0126	1.40758
			Cell20	1.05407	1.40155
			Cell21	1.13402	1.06279
			Cell22	1.02393
			Cell23	1.04614	1.17571
			Cell24	1.00083	2.73049
			Cell25	1.08192	1.241
			Cell26	1.01398	1.14328
			Cell27	1.07692	1.07239
			Cell28	1.06842	1.38365
			Cell29	1.03858	1.0642
			Cell30	1.0549	1.16335
			Cell31	1.09819	1.31164
			Cell32	1.04217	1.05153
			Cell33	1.00283	1.04983
			Cell34	1.01261	1.22772
			Cell35	1.03102

## Sheet: Figure 1i
Figure 1i: Number of polar blebs per cell at anaphase-to-telophase transition						(polarised: n = 30 cells; non-polarised: n = 30 cells)
		Polarised	Non-polarised
	Cell1	0	4				EXP1
	Cell2	0	4				EXP2
	Cell3	0	5				EXP3
	Cell4	0	3
	Cell5	0	8
	Cell6	0	7
	Cell7	1	6
	Cell8	0	7
	Cell9	2	11
	Cell10	0	5
	Cell11	0	3
	Cell12	0	5
	Cell13	0	4
	Cell14	0	2
	Cell15	1	10
	Cell16	1	4
	Cell17	0	2
	Cell18	0	3
	Cell19	0	6
	Cell20	0	9
	Cell21	0	4
	Cell22	0	2
	Cell23	1	9
	Cell24	0	8
	Cell25	0	5
	Cell26	0	3
	Cell27	2	3
	Cell28	0	7
	Cell29	0	11
	Cell30	0	4

## Sheet: Figure 1j
Figure 1j: Percentage of cells with completed and uncompleted mitosis
				EXP1	EXP2	EXP3	EXP4	Total	EXP1	EXP2	EXP3	EXP4	Mean %
		Polarised	n	21	21	12	9	63	%	%	%
			Completed mitosis	19	20	11	9		90.4762	95.2381	91.6667	100	94.3452
			Uncompleted mitosis	1	0	1	0		9.52381	4.7619	8.33333	0	5.65476
		Non-polarised	n	22	20	14	11	67	%	%	%		Mean %
			Completed mitosis	9	9	6	8		40.9091	45	42.8571	72.7273	50.3734
			Uncompleted mitosis	13	9	8	3		59.0909	55	57.1429	27.2727	49.6266

## Sheet: Figure 1k
Figure 1k: Time from nuclear envelope breakdown (NEBD) to cytokinesis
			Polarised	Non-polarised
		Cell1	48	111
		Cell2	54	75
		Cell3	48	99				EXP1
		Cell4	66	75				EXP2
		Cell5	63	93				EXP3
		Cell6	78	69				EXP4
		Cell7	57	75
		Cell8	48	165
		Cell9	57	132
		Cell10	42
		Cell11	48
		Cell12	51
		Cell13	63
		Cell14	45
		Cell15	66
		Cell16	69
		Cell17	69
		Cell18	45	81
		Cell19	63	111
		Cell20	42	78
		Cell21	60	72
		Cell22	51	81
		Cell23	60	156
		Cell24	78	168
		Cell25	57	84
		Cell26	72	144
		Cell27	54
		Cell28	63
		Cell29	60
		Cell30	51
		Cell31	54
		Cell32	45
		Cell33	69
		Cell34	51
		Cell35	63
		Cell36	45
		Cell37	57	96
		Cell38	57	69
		Cell39	78	84
		Cell40	69	102
		Cell41	69	84
		Cell42	69	129
		Cell43	66	72
		Cell44	87
		Cell45	84
		Cell46	72
		Cell47	63
		Cell48	75
		Cell49	81
		Cell50	69	162
		Cell51	72	63
		Cell52	57	93
		Cell53	60	84
		Cell54	57	81
		Cell55	78	81
		Cell56	78	81
		Cell57	60
		Cell58	75

## Sheet: Figure 2b
Figure 2b: Percentage of cells with defects in mitotic spindle assembly, chromosome alignment and segregation, and mitotic progression and outcome
					EXP1	EXP2	EXP3	EXP4	Total	EXP1	EXP2	EXP3	EXP4	Mean %
				n					61	%	%	%	%
			Polarised	Misaligned chromosome	2	3	2			9.52381	14.2857	10.5263		11.4453
				Bridging chromosome	0	3	0			0	14.2857	0		4.7619
				Abnormal bipolar spindle	0	0	0			0	0	0		0
				NEB to arrest	1	0	0	0		4.7619	0	0	0	1.19048
				Abnormal cytokinesis	2	0	0			9.52381	0	0		3.1746
				Micronuclei	0	0	0			0	0	0		0
				Post-mitotic cell death	4	3				19.0476	14.2857			16.6667
					EXP1	EXP2	EXP3	EXP4	Total	EXP1	EXP2	EXP3	EXP4	Mean %
				n					73	%	%	%	%
			Non-polarised	Misaligned chromosome	19	13	7			86.3636	65	29.1667		60.1768
				Bridging chromosome	4	7	7			18.18	35	29.17		27.45
				Abnormal bipolar spindle	2	3	8			28.5714	50	33.3333		37.3016
				NEB to arrest	12	10	8	1		54.5455	50	57.1429	27.2727	47.2403
				Abnormal cytokinesis	6	3	4			27.2727	15	16.6667		19.6465
				Micronuclei	2	1	1			28.5714	7.14286	10		15.2381
				Post-mitotic cell death	14	18				63.6364	90			76.8182

[truncated: 41 more sheets: Figure 2c, Figure 2d, Figure 2e, Figure 2f, Figure 2g, Figure 2h, Figure 2i, Figure 2j, Figure 3b, Figure 3c, Figure 3d, Figure 3e, Figure 3g, Figure 3h, Figure 3i, Figure 4b, Figure 4d, Figure 4e, Figure 4f, Figure 4h …]
